# Supplementary material for: The top 100 most cited articles on bronchoscopy: a bibliometric analysis
Source: BMC Pulm Med. 2020 Aug 27;20:229. doi: 10.1186/s12890-020-01266-9 (PMC7450920; doi:10.1186/s12890-020-01266-9)
Supplement: Supplementary file 1 — Additional file 1. [file 12890_2020_1266_MOESM1_ESM.xlsx]

## Sheet: 总表
Additional file 1: the detailed information of the 100 top-cited articles on bronchoscopy.
Rank	Title	Journal name	Publication year	First author	Research institution	Geographic origin	Research theme(1)	Research theme(2)	Research theme(3)	Total citations	Article age*	Overall citation rate*
1	Diagnosis of ventilator-associated pneumonia by bacteriologic analysis of bronchoscopic and nonbronchoscopic "blind" bronchoalveolar lavage fluid	The American review of respiratory disease	1991	Pugin J	Department of Anesthesiology, University Hospital of Geneva, Switzerland.	Switzerland	Bronchoscope alveolar lavage fluid			731	29	25.2069
2	Impact of BAL data on the therapy and outcome of ventilator-associated pneumonia	Chest	1997	Luna CM	University of Buenos Aires	Argentina	Bronchoscope alveolar lavage fluid			662	23	28.7826
3	Ventilator-associated pneumonia caused by potentially drug-resistant bacteria	American journal of respiratory and critical care medicine	1998	Trouillet JL	Reanimation Medicale, Hopital Bichat, Paris, France.	France	Bronchoscopy and biopsy	Bronchoscope alveolar lavage fluid		615	22	27.9545
4	Bronchoscopic evaluation of severe asthma. Persistent inflammation associated with high dose glucocorticoids	American journal of respiratory and critical care medicine	1997	Wenzel SE	National Jewish Medical and Research Center	USA	Bronchoscope alveolar lavage fluid			604	23	26.2609
5	Invasive and noninvasive strategies for management of suspected ventilator-associated pneumonia - A randomized trial	Annals of Internal Medicine	2000	Fagon JY	Hopital Bichat	France	Bronchoscope alveolar lavage fluid	Comparison of different examinations	Bronchoscopy and biopsy	530	20	26.5
6	Real-time endobronchial ultrasound-guided transbronchial needle aspiration of mediastinal and hilar lymph nodes	Chest	2004	Yasufuku K	Chiba University	Japan	New technique of bronchoscopy	Comparison of different examinations		479	16	29.9375
7	A Randomized Study of Endobronchial Valves for Advanced Emphysema	New England Journal of Medicine	2010	Sciurba FC	University of Pittsburgh	USA	Bronchoscopy assisted valve implantation			478	10	47.8
8	Topographical Continuity of Bacterial Populations in the Healthy Human Respiratory Tract	American Journal of Respiratory and Critical Care Medicine	2011	Charlson ES	University of Pennsylvania	USA	Bronchoscope alveolar lavage fluid	Bronchoscopy and biopsy		475	9	52.7778
9	Analysis of the Lung Microbiome in the "Healthy" Smoker and in COPD	Plos One	2011	Erb-Downward JR	Univ Michigan, Ann Arbor, MI 48109 USA.	USA	Bronchoscope alveolar lavage fluid			451	9	50.1111
10	Localization of bronchial intraepithelial neoplastic lesions by fluorescence bronchoscopy	Chest	1998	Lam S	British Columbia Cancer Research Center	Canada	New technique of bronchoscopy			433	22	19.6818
11	Tumour necrosis factor (TNF alpha) as a novel therapeutic target in symptomatic corticosteroid dependent asthma	Thorax	2005	Howarth PH	University of Southampton	United Kingdom	Bronchoscope alveolar lavage fluid			415	15	27.6667
12	Alveolar tissue inflammation in asthma	American journal of respiratory and critical care medicine	1996	Kraft M	National Jewish Medical and Research Center	USA	Bronchoscopy and biopsy			415	24	17.2917
13	Effectiveness and Safety of Bronchial Thermoplasty in the Treatment of Severe Asthma A Multicenter, Randomized, Double-Blind, Sham-Controlled Clinical Trial	American Journal of Respiratory and Critical Care Medicine	2010	Castro M	Washington University (WUSTL)	USA	Bronchial thermoplasty			412	10	41.2
14	Effects of cigarette smoke on the human airway epithelial cell transcriptome	Proceedings of the National Academy of Sciences of the United States of America	2004	Spira A	Boston University	USA	Bronchoscopy and biopsy			412	16	25.75
15	Airway eosinophilia in chronic bronchitis during exacerbations	American journal of respiratory and critical care medicine	1994	Saetta M	University of Padova	Italy	Bronchoscopy and biopsy			396	26	15.2308
16	Asthma control during the year after bronchial thermoplasty	New England Journal of Medicine	2007	Cox G	McMaster University	Canada	Bronchial thermoplasty			383	13	29.4615
17	Detection of lung cancer with volatile markers in the breath	Chest	2003	Phillips M	Menssana Res Inc, 1 Horizon Rd,Suite 1415, Ft Lee, NJ 07024 USA.	USA	Bronchoscopy and biopsy			382	17	22.4706
18	Airway epithelial gene expression in the diagnostic evaluation of smokers with suspect lung cancer	Nature Medicine	2007	Spira A	Boston University	USA	Bronchoscopy and biopsy			358	13	27.5385
19	The value of routine microbial investigation in ventilator-associated pneumonia	American journal of respiratory and critical care medicine	1997	Rello J	Department Hospital de Sabadell	Spain	Bronchoscopy and biopsy			356	23	15.4783
20	Comparison of endobronchial ultrasound, positron emission tomography, and CT for lymph node staging of lung cancer	Chest	2006	Yasufuku K	Chiba University	Japan	Comparison of different examinations			353	14	25.2143
21	Resolution of ventilator-associated pneumonia: Prospective evaluation of the clinical pulmonary infection score as an early clinical predictor of outcome	Critical Care Medicine	2003	Luna CM	University of Buenos Aires	Argentina	Bronchoscope alveolar lavage fluid			351	17	20.6471
22	Endobronchial ultrasound guided transbronchial needle aspiration for staging of lung cancer	Lung Cancer	2005	Yasufuku K	Department Hospital de Sabadell	Japan	Bronchoscope alveolar lavage fluid			345	15	23
23	Effect of Bronchoconstriction on Airway Remodeling in Asthma	New England Journal of Medicine	2011	Grainge CL	University of Southampton	United Kingdom	Bronchoscopy and biopsy			317	9	35.2222
24	Multimodality bronchoscopic diagnosis of peripheral lung lesions - A randomized controlled trial	American Journal of Respiratory and Critical Care Medicine	2007	Eberhardt R	Ruprecht Karls University Heidelberg	Germany	Comparison of different examinations	Evaluation of new technologies		313	13	24.0769
25	Detection of dysplasia and carcinoma in situ with a lung imaging fluorescence endoscope device	The Journal of thoracic and cardiovascular surgery	1993	Lam S	British Columbia Cancer Research Center	Canada	New technique of bronchoscopy	Comparison of different examinations		313	27	11.5926
26	Airway inflammation, basement membrane thickening and bronchial hyperresponsiveness in asthma	Thorax	2002	Ward C	Univ Tasmania, Sch Med, Dept Clin Sci, Discipline Med, Hobart, Tas 7001, Australia.	Australia	Bronchoscope alveolar lavage fluid	Bronchoscopy and biopsy		312	18	17.3333
27	A randomized trial of diagnostic techniques for ventilator-associated pneumonia	New England Journal of Medicine	2006	Heyland D	Kingston Gen Hosp, Angada 4, Kingston, ON K7L 2V7, Canada. Queens University - Canada	Canada	Bronchoscope alveolar lavage fluid			309	14	22.0714
28	Increased vascularity of the bronchial mucosa in mild asthma	American journal of respiratory and critical care medicine	1997	Li X	Department of Medicine, Alfred Hospital, Prahran, Australia.	Australia	Bronchoscopy and biopsy			309	23	13.4348
29	A prospective controlled trial of endobronchial ultrasound-guided transbronchial needle aspiration compared with mediastinoscopy for mediastinal lymph node staging of lung cancer	Journal of Thoracic and Cardiovascular Surgery	2011	Yasufuku K	University of Toronto	Japan	Comparison of different examinations			307	9	34.1111
30	Early detection of airway wall remodeling and eosinophilic inflammation in preschool wheezers	American Journal of Respiratory and Critical Care Medicine	2007	Saglani S	Royal Brompton Hospital	United Kingdom	Bronchoscopy and biopsy			306	13	23.5385
31	Comparison of the Respiratory Microbiome in Healthy Nonsmokers and Smokers	American Journal of Respiratory and Critical Care Medicine	2013	Morris A	University of Pittsburgh	USA	Bronchoscope alveolar lavage fluid			303	7	43.2857
32	Diagnostic yield of fiberoptic bronchoscopy in evaluating solitary pulmonary nodules	Chest	2000	Baaklini WA	Baylor College of Medicine Veterans Health Administration (VHA)	USA	Evaluation of new technologies			303	20	15.15
33	Galactomannan in bronchoalveolar lavage fluid - A tool for diagnosing aspergillosis in intensive care unit patients	American Journal of Respiratory and Critical Care Medicine	2008	Meersseman W	KU Leuven University Hospital Leuven	Belgium	Bronchoscope alveolar lavage fluid			301	12	25.0833
34	Conventional vs endobronchial ultrasound-guided transbronchial needle aspiration - A randomized trial	Chest	2004	Herth F	Harvard University	USA	Comparison of different examinations			301	16	18.8125
35	Hyperplasia of smooth muscle in mild to moderate asthma without changes in cell size or gene expression	American Journal of Respiratory and Critical Care Medicine	2004	Woodruff PG	University of California, San Francisco	USA	Bronchoscopy and biopsy			299	16	18.6875
36	Minimally invasive endoscopic staging of suspected lung cancer	Jama-Journal of the American Medical Association	2008	Wallace MB	Mayo Clinic	USA	Comparison of different examinations			298	12	24.8333
37	Endobronchial ultrasonography using a guide sheath increases the ability to diagnose peripheral pulmonary lesions endoscopically	Chest	2004	Kurimoto N	Natl Hiroshima Hosp, Dept Thorac Surg, Hiroshima, Japan	Japan	Evaluation of new technologies			297	16	18.5625
38	Systemic deficiency of glutathione in cystic fibrosis	Journal of applied physiology (Bethesda, Md : 1985)	1993	Roum JH	National Institutes of Health, Bethesda, Maryland 20892.	USA	Bronchoscope alveolar lavage fluid			287	27	10.6296
39	Electromagnetic navigation diagnostic bronchoscopy - A prospective study	American Journal of Respiratory and Critical Care Medicine	2006	Gildea TR	Cleveland Clinic Foundation	USA	Evaluation of new technologies			279	14	19.9286
40	Smoking increases peptidylarginine deiminase 2 enzyme expression in human lungs and increases citrullination in BAL cells	Annals of the Rheumatic Diseases	2008	Makrygiannakis D	Karolinska Institutet Karolinska University Hospital	Sweden	Bronchoscope alveolar lavage fluid	Bronchoscopy and biopsy		277	12	23.0833
41	Increased expression of transforming growth factor-beta 1 in small airway epithelium from tobacco smokers and patients with chronic obstructive pulmonary disease (COPD)	American Journal of Respiratory and Critical Care Medicine	2001	Takizawa H	University of Tokyo	Japan	Bronchoscopy and biopsy			275	19	14.4737
42	Quantitation of inflammatory responses to bacteria in young cystic fibrosis and control patients	American Journal of Respiratory and Critical Care Medicine	1999	Muhlebach MS	University of North Carolina	USA	Bronchoscope alveolar lavage fluid			271	21	12.9048
43	Early pulmonary infection, inflammation, and clinical outcomes in infants with cystic fibrosis	Pediatric Pulmonology	2001	Rosenfeld M	Seattle Children's Hospital	USA	Bronchoscope alveolar lavage fluid			264	19	13.8947
44	Tracheobronchial foreign bodies in adults	Annals of internal medicine	1990	Limper AH	Mayo Clinic	USA	Bronchoscope-based operation			262	30	8.73333
45	Safety and efficacy of bronchial thermoplasty in symptomatic, severe asthma	American Journal of Respiratory and Critical Care Medicine	2007	Pavord ID	University Hospitals of Leicester NHS Trust	United Kingdom	Bronchial thermoplasty			261	13	20.0769
46	Nuclear factor-kappa B is activated in alveolar macrophages from patients with acute respiratory distress syndrome	Critical care medicine	1996	Schwartz MD	University of Colorado Health Sciences Center, Denver, USA.	USA	Bronchoscope alveolar lavage fluid			258	24	10.75
47	Airway inflammation and bronchial microbial patterns in patients with stable chronic obstructive pulmonary disease	European Respiratory Journal	1999	Soler N	University of Barcelona	Spain	Bronchoscope alveolar lavage fluid			255	21	12.1429
48	Placebo-controlled immunopathologic study of four months of inhaled corticosteroids in asthma	American journal of respiratory and critical care medicine	1994	Trigg CJ	St. Bartholomew's Hospital, London, United Kingdom.	United Kingdom	Bronchoscope alveolar lavage fluid	Bronchoscopy and biopsy		254	26	9.76923
49	Evolution of bronchoalveolar cell populations in the adult respiratory distress syndrome	American journal of respiratory and critical care medicine	1994	Steinberg KP	Harborview Medical Center, Department of Veterans Affairs Medical Center, Seattle, Washington.	USA	Bronchoscope alveolar lavage fluid			254	26	9.76923
50	Adenosine in bronchoalveolar lavage fluid in asthma	The American review of respiratory disease	1993	Driver AG	East Carolina University School of Medicine, Greenville, North Carolina 27858-4354.	USA	Bronchoscope alveolar lavage fluid			252	27	9.33333
51	Tracheobronchial foreign bodies - Presentation and management in children and adults	Chest	1999	Baharloo F	Univ Catholique Louvain, Clin Univ St Luc, Dept Pneumol, B-1200 Brussels, Belgium.	Belgium	Bronchoscope-based operation			250	21	11.9048
52	A Randomized Controlled Trial of Standard vs Endobronchial Ultrasonography-Guided Transbronchial Needle Aspiration in Patients With Suspected Sarcoidosis	Chest	2009	Tremblay A	Univ Calgary, Div Resp Med, Calgary, AB T2N 4N1, Canada.	Canada	Bronchoscope alveolar lavage fluid	Comparison of different examinations	Bronchoscopy and biopsy	249	11	22.6364
53	Increased expression of transient receptor potential vanilloid-1 in airway nerves of chronic cough	American Journal of Respiratory and Critical Care Medicine	2004	Groneberg DA	Univ London	United Kingdom	Bronchoscopy and biopsy			247	16	15.4375
54	Airways inflammation in nocturnal asthma	The American review of respiratory disease	1991	Martin RJ	National Jewish Medical and Research Center	USA	Bronchoscope alveolar lavage fluid			246	29	8.48276
55	The relationship between infection and inflammation in the early stages of lung disease from cystic fibrosis	Pediatric pulmonology	1995	Balough K	University of Iowa College of Medicine, Iowa City, USA.	USA	Bronchoscope alveolar lavage fluid			243	25	9.72
56	Diagnostic tests for pneumonia in ventilated patients: prospective evaluation of diagnostic accuracy using histology as a diagnostic gold standard	American journal of respiratory and critical care medicine	1995	Marquette CH	Departement de Pneumologie, Hopital A. Calmette, CHU de Lille, France.	France	Comparison of different examinations	Bronchoscope alveolar lavage fluid		241	25	9.64
57	Bronchoscopic or blind sampling techniques for the diagnosis of ventilator-associated pneumonia	American journal of respiratory and critical care medicine	1995	Papazian L	Department of Anesthesia and Intensive Care, Hopital Sainte-Marguerite, Marseilles, France.	France	Bronchoscope alveolar lavage fluid	Comparison of different examinations		240	25	9.6
58	Effect of short-term treatment with low-dose inhaled fluticasone propionate on airway inflammation and remodeling in mild asthma: a placebo-controlled study	American journal of respiratory and critical care medicine	1997	Olivieri D	University of Parma	Italy	Bronchoscope alveolar lavage fluid	Bronchoscopy and biopsy		239	23	10.3913
59	Evaluation of bronchoscopic techniques for the diagnosis of nosocomial pneumonia	American journal of respiratory and critical care medicine	1995	Chastre J	Service Central de Microbiologie, Hopital Bichat, Paris, France.	France	Bronchoscope alveolar lavage fluid	Comparison of different examinations		239	25	9.56
60	Ongoing airway inflammation in patients with COPD who do not currently smoke	Thorax	2000	Rutgers SR	Departments of Pulmonology, Allergology, and Pathology , University Hospital Groningen, The Netherlands.	The Netherlands	Bronchoscope alveolar lavage fluid			235	20	11.75
61	Pulmonary aspergillosis: early diagnosis improves survival	Respiration; international review of thoracic diseases	1995	von Eiff M	Department of Internal Medicine, University of Munster, Germany.	Germany	Bronchoscope alveolar lavage fluid	Comparison of different examinations		235	25	9.4
62	Evaluation and outcome of young children with chronic cough	Chest	2006	Marchant JM	Royal Childrens Hosp, Dept Resp Med, Brisbane, Qld 4029, Australia.	Australia	Bronchoscope alveolar lavage fluid			233	14	16.6429
63	Biopsy neutrophilia, neutrophil chemokine and receptor gene expression in severe exacerbations of chronic obstructive pulmonary disease	American Journal of Respiratory and Critical Care Medicine	2003	Qiu YS	Univ London	United Kingdom	Bronchoscopy and biopsy			230	17	13.5294
64	Acute exposure to diesel exhaust increases IL-8 and GRO-alpha production in healthy human airways	American Journal of Respiratory and Critical Care Medicine	2000	Salvi SS	University of Southampton	United Kingdom	Bronchoscopy and biopsy	Bronchoscope alveolar lavage fluid		230	20	11.5
65	Pulmonary amyloidosis. The Mayo Clinic experience from 1980 to 1993	Annals of internal medicine	1996	Utz JP	Mayo Clinic	USA	Bronchoscopy and biopsy			229	24	9.54167
66	A common cold virus, rhinovirus 16, potentiates airway inflammation after segmental antigen bronchoprovocation in allergic subjects	The Journal of clinical investigation	1994	Calhoun WJ	University of Wisconsin	USA	Bronchoscope alveolar lavage fluid			229	26	8.80769
67	Comparison of samples collected by sputum induction and bronchoscopy from asthmatic and healthy subjects	American journal of respiratory and critical care medicine	1995	Fahy JV	University of California, San Francisco	USA	Comparison of different examinations	Bronchoscope alveolar lavage fluid		227	25	9.08
68	Characteristics of sirolimus-associated interstitial pneumonitis in renal transplant patients	Transplantation	2001	Morelon E	Hop Necker Enfants Malad, Serv Transplantat & Reanimat, Serv Radiol, F-75743 Paris 15, France.	France	Bronchoscope alveolar lavage fluid			226	19	11.8947
69	Endoscopic treatment of malignant airway obstructions in 2,008 patients	Chest	1996	Cavaliere S	Centro di Endoscopia e Laserterapia dell'Apparato Respiratorio, Spedali Civili, Brescia, Italy.	Italy	Bronchoscope-based operation			226	24	9.41667
70	Impact of invasive and noninvasive quantitative culture sampling on outcome of ventilator-associated pneumonia: a pilot study	American journal of respiratory and critical care medicine	1998	Sanchez-Nieto JM	University of Barcelona	Spain	Comparison of different examinations	Bronchoscope alveolar lavage fluid		225	22	10.2273
71	Virtual bronchoscopy. Relationships of virtual reality endobronchial simulations to actual bronchoscopic findings	Chest	1996	Vining DJ	Bowman-Gray School of Medicine, Winston-Salem, NC 27157-1054, USA.	USA	Evaluation of new technologies			224	24	9.33333
72	Airway inflammation and bronchial bacterial colonization in chronic obstructive pulmonary disease	American Journal of Respiratory and Critical Care Medicine	2006	Sethi S	VA WNY Healthcare Syst 151, Buffalo, NY 14215 USA.	USA	Bronchoscope alveolar lavage fluid			221	14	15.7857
73	Bronchoscopic volume reduction with valve implants in patients with severe emphysema	Lancet	2003	Toma TP	Royal Brompton Hospital	United Kingdom	Bronchoscopy assisted valve implantation			218	17	12.8235
74	Pathogenesis of high-altitude pulmonary edema - Inflammation is not an etiologic factor	Jama-Journal of the American Medical Association	2002	Swenson ER	Pulmonary and Critical Care Section, S-111-Pulm, Veterans Affairs Puget Sound Health Care System, 1660 S Columbian Way, Seattle, WA 98108, USA.	USA	Bronchoscope alveolar lavage fluid			218	18	12.1111
75	Inflammatory cells and mediators in bronchial lavage of patients with chronic obstructive pulmonary disease	The European respiratory journal	1998	Pesci A	University of Parma	Italy	Bronchoscope alveolar lavage fluid			215	22	9.77273
76	In vivo imaging of the bronchial wall microstructure using fibered confocal fluorescence microscopy	American Journal of Respiratory and Critical Care Medicine	2007	Thiberville L	CHU Rouen, Clin Pneumol, Hop Charles Nicolle, 1 Rue de Germont, F-76031 Rouen, France.	France	New technique of bronchoscopy			214	13	16.4615
77	Hemoptysis: etiology, evaluation, and outcome in a tertiary referral hospital	Chest	1997	Hirshberg B	Department of Internal Medicine, Hadassah University Hospital, Hebrew University-Hadassah Medical School, Jerusalem, Israel.	Israel	Comparison of different examinations			213	23	9.26087
78	Real-time electromagnetic navigation bronchoscopy to peripheral lung lesions using overlaid CT images - The first human study	Chest	2006	Schwarz Y	Tel Aviv Univ, Sackler Fac Med, Tel Aviv Sourasky Med Ctr, Pulm Inst, Weizman Stt 6, IL-64239 Tel Aviv, Israel.	Israel	Evaluation of new technologies			211	14	15.0714
79	Intrapulmonary pharmacokinetics of linezolid	Antimicrobial Agents and Chemotherapy	2002	Conte JE	University of California, San Francisco	USA	Bronchoscope alveolar lavage fluid			211	18	11.7222
80	Analysis of vancomycin entry into pulmonary lining fluid by bronchoalveolar lavage in critically ill patients	Antimicrobial agents and chemotherapy	1993	Lamer C	Hopital Bichat	France	Bronchoscope alveolar lavage fluid			211	27	7.81481
81	Real-time endobronchial ultrasound-guided transbronchial needle aspiration in mediastinal staging of non-small cell lung cancer - How many aspirations per target lymph node station?	Chest	2008	Lee HS	Natl Canc Ctr, Res Inst Hosp, Ctr Lung Canc, Goyang 411769, Gyeonggi, South Korea.	Korea	Bronchoscopy and biopsy	Evaluation of new technologies		210	12	17.5
82	Distraction therapy with nature sights and sounds reduces pain during flexible bronchoscopy - A complementary approach to routine analgesia	Chest	2003	Diette GB	Johns Hopkins Univ, Sch Med, Div Pulm & Crit Care Med, Baltimore, MD USA.	USA	Evaluation of new technologies			208	17	12.2353
83	Exhaled nitric oxide correlates with airway eosinophils in childhood asthma	Thorax	2002	Warke TJ	Queens Univ Belfast, Inst Clin Sci, Dept Child Hlth, Belfast BT12 6BJ, Antrim, North Ireland.	United Kingdom	Bronchoscope alveolar lavage fluid			207	18	11.5
84	Neurotrophins are increased in bronchoalveolar lavage fluid after segmental allergen provocation	American journal of respiratory and critical care medicine	1998	Virchow JC	Institute of Laboratory Medicine and Pathobiochemistry, Charite-Campus Virchow-Klinikum, Humboldt University, Berlin, Germany.	Germany	Bronchoscope alveolar lavage fluid			207	22	9.40909
85	Myofibroblast involvement in the allergen-induced late response in mild atopic asthma	American journal of respiratory cell and molecular biology	1997	Gizycki MJ	National Heart and Lung Institute, London, United Kingdom.	United Kingdom	Bronchoscopy and biopsy			207	23	9
86	Characterization of distal bronchial microflora during acute exacerbation of chronic bronchitis. Use of the protected specimen brush technique in 54 mechanically ventilated patients	The American review of respiratory disease	1990	Fagon JY	Hopital Bichat	France	Bronchoscopy and biopsy			206	30	6.86667
87	Epithelial damage and angiogenesis in the airways of children with asthma	American Journal of Respiratory and Critical Care Medicine	2006	Barbato A	University of Padova	Italy	Bronchoscopy and biopsy			205	14	14.6429
88	Epithelial permeability, inflammation, and oxidant stress in the air spaces of smokers	American Journal of Respiratory and Critical Care Medicine	1999	Morrison D	Resp Med Unit, Edinburgh EH3 9YW, Midlothian, Scotland.	United Kingdom	Bronchoscope alveolar lavage fluid			205	21	9.7619
89	Diagnosis of nosocomial pneumonia in mechanically ventilated patients. Comparison of a plugged telescoping catheter with the protected specimen brush	The American review of respiratory disease	1991	Pham LH	Department de Reanimation Medicale, Hopital Henri Mondor, Creteil, France.	France	Comparison of different examinations			205	29	7.06897
90	Bacterial colonisation in patients with bronchiectasis: microbiological pattern and risk factors	Thorax	2002	Angrill J	University of Barcelona	Spain	Comparison of different examinations			204	18	11.3333
91	Noninvasive versus invasive microbial investigation in ventilator-associated pneumonia - Evaluation of outcome	American Journal of Respiratory and Critical Care Medicine	2000	Ruiz M	Hosp Clin & Prov, Serv Pneumol & Allergia Resp, Direccio Tecm, Barcelona 08036, Spain.	Spain	Comparison of different examinations			204	20	10.2
92	The effects of inhaled fluticasone on airway inflammation in chronic obstructive pulmonary disease - A double-blind, placebo-controlled biopsy study	American Journal of Respiratory and Critical Care Medicine	2002	Hattotuwa KL	Royal Brompton Hospital	United Kingdom	Bronchoscopy and biopsy			203	18	11.2778
93	Azithromycin reduces airway neutrophilia and interleukin-8 in patients with bronchiolitis obliterans syndrome	American Journal of Respiratory and Critical Care Medicine	2006	Verleden GM	Univ Hosp Gasthuisberg, Dept Resp Dis, 49 Herestr, B-3000 Louvain, Belgium.	Belgium	Bronchoscope alveolar lavage fluid			202	14	14.4286
94	Bronchial thermoplasty for asthma	American Journal of Respiratory and Critical Care Medicine	2006	Cox G	McMaster University	Canada	Bronchial thermoplasty			201	14	14.3571
95	The utility of transbronchial needle aspiration in the staging of bronchogenic carcinoma	American Journal of Respiratory and Critical Care Medicine	2000	Harrow EM	Eastern Maine Med Ctr, Dept Med, Bangor, ME USA	USA	Evaluation of new technologies			201	20	10.05
96	Endobronchial ultrasound for the diagnosis of pulmonary sarcoidosis	Chest	2007	Garwood S	Med Univ S Carolina, Div Pulm & Crit Care Med, CSB-812,96 Jonathan Lucas St, Charleston, SC 29425 USA.	USA	Evaluation of new technologies			200	13	15.3846
97	Bronchoalveolar lavage or oropharyngeal cultures to identify lower respiratory pathogens in infants with cystic fibrosis	Pediatric pulmonology	1996	Armstrong DS	Department of Thoracic Medicine, Royal Children's Hospital, Parkville, Australia.	Australia	Bronchoscope alveolar lavage fluid			198	24	8.25
98	Complications of fiberoptic bronchoscopy at a university hospital	Chest	1995	Pue CA	Department of Medicine, Ohio State University Hospitals, Columbus.	Columbus	Evaluation of new technologies	Bronchoscopy and biopsy	Bronchoscope alveolar lavage fluid	198	25	7.92
99	The Role of Bacteria in the Pathogenesis and Progression of Idiopathic Pulmonary Fibrosis	American Journal of Respiratory and Critical Care Medicine	2014	Molyneaux PL	Univ London	United Kingdom	Bronchoscope alveolar lavage fluid			197	6	32.8333
100	Electromagnetic navigation diagnostic bronchoscopy in peripheral lung lesions	Chest	2007	Eberhardt R	Harvard University	Germany	Evaluation of new technologies			196	13	15.0769
*Article age: 2020 minus publication year.
*Overall citation rate: total citations/article age.
